# Supplementary material for: High gas barrier coating using non-toxic nanosheet dispersions for flexible food packaging film
Source: Nat Commun. 2019 Jun 11;10:2398. doi: 10.1038/s41467-019-10362-2 (PMC6560082; doi:10.1038/s41467-019-10362-2)
Supplement: Supplementary file 2 — Source Data [file 41467_2019_10362_MOESM2_ESM.xlsx]

## Sheet: Figure 1e
Figure 1e
Figure 1e
		Samples	Mean aspect ratio	Standard deviation
		Original LDH	3.2	0.8
		LDH NS	204.5	75.4
		Water-LDH	12.2	3.7

## Sheet: Figure 1f
Figure 1f
	Time	Diameter	error	Thickness	error
		nm		nm
	2 hrs	32.01	1.34	0.47	0.13
	3 hrs	32.67	1.48	1.11	0.1
	4 hrs	32.66	0.73	1.11	0.1
	15 hrs	34.86	1.5	1.49	0.04
	24 hrs	39.41	1.76	1.51	0.05
	48 hrs	43.02	1.8	1.57	0.05
	48 hrs-W	40.62	1.28	5.27	0.13

## Sheet: Figure 3b
	Figure 3b						Figure 3b inset		OTR	SD
		Coating gap	OTR	SD					cc*m-2*day-1	cc*m-2*day-1
		um	cc*m-2*day-1	cc*m-2*day-1				Single coating	0.04	0.0025
		6	1.92	0.14				Double coating	0.04	0.002
		12	0.21	0.04
		24	0.04	0.0025
		40	0.03	0.015

## Sheet: Figure 3d
			Figure 3d		WVTR	SD
					g*m-2*day-1	g*m-2*day-1
				PET	8.99	0.3
				10wt% PVA-C	5.36	0.07
				10wt%-60%LDH-C	0.04	0.01

## Sheet: Supplementary figure 3
	Supplementary figure 3a		Mean thickness	SD			Supplementary figure 3b		Mean diameter	SD
			nm	nm					nm	nm
		Original LDH	19.1	5.6				Original LDH	59.2	17.8
		LDH NS	1.63	0.68				LDH NS	298	68.4
		Water-LDH	49.4	22.5				Water-LDH	551.5	169.5

## Sheet: Supplementary figure 14d
			Supplementary figure 14d		LDH%	LDH/Glycine (degrees)	Error	LDH/PVA (degrees)	Error
					20	19.5	0.3	19.3	0.6
					60	17	0.2	17.4	0.2
					90	20.1	0.1	21.8	0.8

## Sheet: Supplementary figure 16
						PET		PVA		LDH/PVA
				Supplementary figure 16	Flex cycles	OTR	SD	OTR	SD	OTR	SD
						cc*m-2*day-1		cc*m-2*day-1		cc*m-2*day-1
					0	133.5	1	10.45	0.05	0.319	0.15
					50	130	0	14.15	0.55	0.782	0.132
					100	130.5	0.5	14.25	0.05	0.826	0.046
					150	130	0	15	0.1	1.09	0.15
